# Supplementary material for: Bioinformatic identification of COLEC12 as a diagnostic biomarker and risk factor in pediatric FSGS
Source: Front Pediatr. 2025 Apr 1;13:1539475. doi: 10.3389/fped.2025.1539475 (PMC11998918; doi:10.3389/fped.2025.1539475)
Supplement: Supplementary file 1 [file Table1.xlsx]

## Sheet: GSE200828.top.FSGS-control
ID	ENTREZ_GENE_ID	Symbol	adj.P.Val	P.Value	t	B	logFC	p sig	adjp sig	logFC >2
2207_at	2207	FCER1G	3.02e-07	3.66e-10	8.26877	13.1208	3.39139	Yes	Yes	yes
9086_at	9086	EIF1AY	0.0444	0.00637	2.88087	-2.75173	3.03519	Yes	Yes	yes
54345_at	54345	SOX18	8.83e-11	3.45e-15	12.3681	24.0141	2.96067	Yes	Yes	yes
3040_at	3040	HBA2	2.77e-06	1.06e-08	7.19335	9.89721	2.95668	Yes	Yes	yes
6192_at	6192	RPS4Y1	0.0436	0.00618	2.89223	-2.72464	2.94171	Yes	Yes	yes
81035_at	81035	COLEC12	0.0105	0.000893	3.59277	-0.935933	2.93004	Yes	Yes	yes
1893_at	1893	ECM1	1.63e-06	4.32e-09	7.47754	10.7601	2.85802	Yes	Yes	yes
3039_at	3039	HBA1	1.38e-05	1.14e-07	6.44994	7.61313	2.80372	Yes	Yes	yes
3043_at	3043	HBB	3.02e-06	1.25e-08	7.1416	9.73936	2.71148	Yes	Yes	yes
22899_at	22899	ARHGEF15	1.29e-08	3.14e-12	9.86507	17.6472	2.63477	Yes	Yes	yes
2615_at	2615	LRRC32	7.4e-09	1.45e-12	10.1349	18.3774	2.52715	Yes	Yes	yes
6624_at	6624	FSCN1	2.63e-07	2.36e-10	8.41214	13.541	2.40628	Yes	Yes	yes
3142_at	3142	HLX	8.68e-06	6.08e-08	6.64698	8.22141	2.3896	Yes	Yes	yes
1536_at	1536	CYBB	1.99e-06	6.92e-09	7.32805	10.3071	2.33774	Yes	Yes	yes
976_at	976	ADGRE5	1.18e-10	9.19e-15	11.9894	23.1089	2.33009	Yes	Yes	yes
187_at	187	APLNR	1.94e-07	1.36e-10	8.59188	14.0642	2.31872	Yes	Yes	yes
255877_at	255877	BCL6B	1.79e-07	1.12e-10	8.65688	14.2524	2.29948	Yes	Yes	yes
4900_at	4900	NRGN	5.08e-07	7.62e-10	8.0317	12.4207	2.24219	Yes	Yes	yes
81285_at	81285	OR51E2	0.00937	0.000771	3.6435	-0.798402	2.23557	Yes	Yes	yes
2828_at	2828	GPR4	2.18e-07	1.83e-10	8.495	13.7827	2.17018	Yes	Yes	yes
4069_at	4069	LYZ	0.000577	1.73e-05	4.88666	2.80015	2.14751	Yes	Yes	yes
2625_at	2625	GATA3	6.64e-08	2.54e-11	9.15038	15.6632	2.10496	Yes	Yes	yes
2669_at	2669	GEM	0.000268	6.31e-06	5.20382	3.76499	2.10105	Yes	Yes	yes
57608_at	57608	JCAD	2.56e-10	3e-14	11.5404	22.0092	2.09904	Yes	Yes	yes
84734_at	84734	FAM167B	7.64e-06	4.99e-08	6.70847	8.41089	2.0362	Yes	Yes	yes
5740_at	5740	PTGIS	0.00817	0.000643	3.70591	-0.627936	2.007	Yes	Yes	yes
7305_at	7305	TYROBP	8.58e-05	1.39e-06	5.67469	5.2138	2.00656	Yes	Yes	yes
1577_at	1577	CYP3A5	5.3e-06	3.04e-08	-6.86284	8.8857	-2.00119	Yes	Yes	yes
2070_at	2070	EYA4	3.63e-05	4.25e-07	-6.04284	6.35312	-2.00869	Yes	Yes	yes
100874150_at	100874150	LINC00379	0.000183	3.82e-06	-5.3602	4.24448	-2.0116	Yes	Yes	yes
100873779_at	100873779	RNU6-79P	0.00861	0.000687	-3.68285	-0.691082	-2.01744	Yes	Yes	yes
414061_at	414061	DNAJB3	0.000265	6.23e-06	-5.20781	3.77719	-2.02412	Yes	Yes	yes
100422850_at	100422850	MIR548V	0.00356	0.000206	-4.08738	0.441737	-2.02538	Yes	Yes	yes
100033820_at	100033820	SNORD116-28	1.03e-05	7.59e-08	-6.57777	8.00792	-2.02618	Yes	Yes	yes
9058_at	9058	SLC13A2	0.00126	4.9e-05	-4.5552	1.80676	-2.02943	Yes	Yes	yes
26822_at	26822	SNORD14A	2.33e-06	8.3e-09	-7.27069	10.1327	-2.03016	Yes	Yes	yes
692086_at	692086	SNORD17	0.00712	0.000534	-3.76868	-0.455097	-2.0396	Yes	Yes	yes
100616257_at	100616257	MIR3975	0.0007	2.27e-05	-4.80068	2.54079	-2.0401	Yes	Yes	yes
6283_at	6283	S100A12	0.00336	0.000191	-4.1138	0.517407	-2.04044	Yes	Yes	yes
11001_at	11001	SLC27A2	0.00777	0.000599	-3.72967	-0.562688	-2.04521	Yes	Yes	yes
677829_at	677829	SNORA49	0.000373	9.91e-06	-5.06193	3.33191	-2.04639	Yes	Yes	yes
100500854_at	100500854	MIR3671	0.0127	0.00117	-3.49846	-1.18906	-2.06245	Yes	Yes	yes
26775_at	26775	SNORA72	2.79e-06	1.08e-08	-7.18796	9.88078	-2.06622	Yes	Yes	yes
5150_at	5150	PDE7A	6.85e-05	1.03e-06	-5.76777	5.50156	-2.06662	Yes	Yes	yes
100126299_at	100126299	VTRNA2-1	0.00351	0.000202	-4.09524	0.464217	-2.07049	Yes	Yes	yes
54429_at	54429	TAS2R5	2.8e-06	1.09e-08	-7.18381	9.86813	-2.07095	Yes	Yes	yes
51179_at	51179	HAO2	0.0127	0.00116	-3.50099	-1.18231	-2.07195	Yes	Yes	yes
677799_at	677799	SNORA11	0.0103	0.000876	-3.59927	-0.918387	-2.07248	Yes	Yes	yes
5276_at	5276	SERPINI2	1.5e-06	3.47e-09	-7.54697	10.9699	-2.07436	Yes	Yes	yes
100500880_at	100500880	MIR3662	0.00351	0.000202	-4.09396	0.460557	-2.08146	Yes	Yes	yes
100303749_at	100303749	LOC100303749	0.00216	0.000102	-4.31869	1.11038	-2.08152	Yes	Yes	yes
654321_at	654321	SNORA75	0.000692	2.23e-05	-4.80628	2.55764	-2.08184	Yes	Yes	yes
102723549_at	102723549	RBPMS	0.00521	0.000349	-3.9127	-0.053648	-2.08854	Yes	Yes	yes
117283_at	117283	IP6K3	0.000257	5.98e-06	-5.22019	3.8151	-2.09994	Yes	Yes	yes
130_at	130	ADH6	0.00104	3.87e-05	-4.63036	2.03041	-2.10102	Yes	Yes	yes
692090_at	692090	SNORD59B	0.00194	8.85e-05	-4.36433	1.24382	-2.10197	Yes	Yes	yes
619505_at	619505	SNORA21	0.000473	1.36e-05	-4.96324	3.03201	-2.10306	Yes	Yes	yes
100124516_at	100124516	SNORD58C	0.000174	3.55e-06	-5.3835	4.3161	-2.10537	Yes	Yes	yes
692085_at	692085	SNORD45C	0.00153	6.36e-05	-4.47109	1.55778	-2.10585	Yes	Yes	yes
100506860_at	100506860	LINC00513	0.00108	4.03e-05	-4.61762	1.99243	-2.11777	Yes	Yes	yes
100500805_at	100500805	SNORD138	1.2e-05	9.46e-08	-6.50906	7.7958	-2.11883	Yes	Yes	yes
130872_at	130872	AHSA2P	1.65e-05	1.45e-07	-6.37537	7.38257	-2.119	Yes	Yes	yes
101929689_at	101929689	LYPLAL1-AS1	0.000311	7.65e-06	-5.14309	3.5794	-2.12193	Yes	Yes	yes
693155_at	693155	MIR570	0.00162	6.87e-05	-4.4462	1.48438	-2.16242	Yes	Yes	yes
9299_at	9299	SNORD30	0.00244	0.00012	-4.26618	0.957422	-2.16264	Yes	Yes	yes
780853_at	780853	SNORD3C	0.00682	0.0005	-3.79134	-0.392402	-2.16265	Yes	Yes	yes
284047_at	284047	CCDC144BP	3.85e-05	4.77e-07	-6.00716	6.24262	-2.16292	Yes	Yes	yes
26780_at	26780	SNORA68	0.00629	0.000449	-3.82761	-0.291651	-2.17872	Yes	Yes	yes
6559_at	6559	SLC12A3	0.0172	0.00174	-3.35944	-1.55576	-2.17916	Yes	Yes	yes
677832_at	677832	SNORA53	1.33e-05	1.08e-07	-6.46878	7.67136	-2.18078	Yes	Yes	yes
100033427_at	100033427	SNORD116-15	1.06e-05	7.9e-08	-6.56512	7.96889	-2.18119	Yes	Yes	yes
677797_at	677797	SNORA7B	0.00522	0.00035	-3.91168	-0.056523	-2.19213	Yes	Yes	yes
100505985_at	100505985	LOC100505985	0.0127	0.00117	-3.49985	-1.18535	-2.19964	Yes	Yes	yes
1555_at	1555	CYP2B6	0.00885	0.000713	-3.6702	-0.725659	-2.21891	Yes	Yes	yes
5340_at	5340	PLG	0.0177	0.00182	-3.34254	-1.59977	-2.22394	Yes	Yes	yes
101926906_at	101926906	SLC16A12-AS1	4.23e-05	5.41e-07	-5.96756	6.11998	-2.22398	Yes	Yes	yes
8972_at	8972	MGAM	0.00275	0.000143	-4.20811	0.789051	-2.23325	Yes	Yes	yes
1950_at	1950	EGF	0.000873	3.06e-05	-4.70521	2.25412	-2.23989	Yes	Yes	yes
645460_at	645460	SRSF1	6.36e-05	9.33e-07	-5.79865	5.59711	-2.2414	Yes	Yes	yes
677818_at	677818	SNORA36B	0.000802	2.69e-05	-4.74635	2.37746	-2.24603	Yes	Yes	yes
5816_at	5816	PVALB	0.017	0.00171	-3.36515	-1.54086	-2.24606	Yes	Yes	yes
100422909_at	100422909	MIR4295	0.0142	0.00135	-3.4486	-1.32149	-2.24955	Yes	Yes	yes
100033426_at	100033426	SNORD116-14	0.0018	7.99e-05	-4.39746	1.34099	-2.26322	Yes	Yes	yes
692088_at	692088	SNORD50B	0.0011	4.16e-05	-4.60775	1.96302	-2.26712	Yes	Yes	yes
727944_at	727944	LINC01874	0.00102	3.7e-05	-4.6447	2.07317	-2.2685	Yes	Yes	yes
116842_at	116842	LEAP2	0.000227	5.09e-06	-5.27086	3.9703	-2.27293	Yes	Yes	yes
100033431_at	100033431	SNORD116-20	8.66e-05	1.41e-06	-5.67025	5.20008	-2.29414	Yes	Yes	yes
677679_at	677679	SCARNA3	0.00583	0.000407	-3.86121	-0.197935	-2.29635	Yes	Yes	yes
677769_at	677769	SCARNA17	0.00365	0.000214	-4.07601	0.409222	-2.29998	Yes	Yes	yes
56969_at	56969	RPL23AP32	0.00265	0.000136	-4.22569	0.839928	-2.30825	Yes	Yes	yes
26774_at	26774	SNORD80	0.000109	1.92e-06	-5.57508	4.90621	-2.32017	Yes	Yes	yes
3273_at	3273	HRG	0.00124	4.82e-05	-4.56038	1.82215	-2.3218	Yes	Yes	yes
100113384_at	100113384	SNORD123	2.18e-07	1.72e-10	-8.51485	13.8405	-2.33527	Yes	Yes	yes
793_at	793	CALB1	0.00755	0.000575	-3.7439	-0.523493	-2.3392	Yes	Yes	yes
2796_at	2796	GNRH1	5.9e-06	3.53e-08	-6.81635	8.74286	-2.35275	Yes	Yes	yes
350_at	350	APOH	0.00082	2.78e-05	-4.73628	2.34726	-2.3549	Yes	Yes	yes
2538_at	2538	G6PC1	0.00686	0.000504	-3.78836	-0.400638	-2.35503	Yes	Yes	yes
474338_at	474338	SUMO1P3	4.8e-05	6.52e-07	-5.91015	5.94223	-2.35944	Yes	Yes	yes
5105_at	5105	PCK1	0.000327	8.26e-06	-5.11935	3.50694	-2.36537	Yes	Yes	yes
379013_at	379013	RNF138P1	9.79e-05	1.64e-06	-5.62326	5.05492	-2.36808	Yes	Yes	yes
677808_at	677808	SNORA23	0.00224	0.000107	-4.3043	1.06839	-2.37046	Yes	Yes	yes
594837_at	594837	SNORD101	8.5e-08	4.32e-11	-8.97287	15.1595	-2.37056	Yes	Yes	yes
100158262_at	100158262	SCARNA9L	0.0374	0.00503	-2.97072	-2.53572	-2.37406	Yes	Yes	yes
57730_at	57730	ANKRD36B	3.85e-05	4.78e-07	-6.00653	6.24066	-2.37425	Yes	Yes	yes
2939_at	2939	GSTA2	0.0323	0.00413	-3.04403	-2.35641	-2.37859	Yes	Yes	yes
92292_at	92292	GLYATL1	0.00583	0.000406	-3.86139	-0.197455	-2.37886	Yes	Yes	yes
407026_at	407026	MIR29C	0.00282	0.000149	-4.19551	0.752624	-2.38633	Yes	Yes	yes
692063_at	692063	SNORA32	7.56e-06	4.88e-08	-6.7156	8.43286	-2.38696	Yes	Yes	yes
677838_at	677838	SNORA61	3.06e-05	3.34e-07	-6.11754	6.58449	-2.38917	Yes	Yes	yes
23015_at	23015	GOLGA8A	0.00072	2.35e-05	-4.78911	2.50598	-2.38951	Yes	Yes	yes
387700_at	387700	SLC16A12	0.000665	2.09e-05	-4.82642	2.61831	-2.41913	Yes	Yes	yes
692205_at	692205	SNORD89	0.005	0.000327	-3.934	0.006253	-2.42335	Yes	Yes	yes
677830_at	677830	SNORA50A	0.004	0.000243	-4.03292	0.286341	-2.43071	Yes	Yes	yes
692111_at	692111	SNORD71	0.00276	0.000144	-4.20537	0.78112	-2.43823	Yes	Yes	yes
199974_at	199974	CYP4Z1	8.46e-06	5.82e-08	-6.66048	8.26302	-2.45166	Yes	Yes	yes
1579_at	1579	CYP4A11	0.0152	0.00148	-3.41705	-1.40474	-2.45799	Yes	Yes	yes
100507062_at	100507062	PSMD6-AS2	1.26e-06	2.85e-09	-7.60887	11.1565	-2.46033	Yes	Yes	yes
100313771_at	100313771	MIR548F2	0.000357	9.37e-06	-5.07951	3.38546	-2.46362	Yes	Yes	yes
619383_at	619383	SCARNA9	1.26e-06	2.81e-09	-7.6143	11.1728	-2.489	Yes	Yes	yes
26771_at	26771	SNORD102	0.0025	0.000124	-4.25346	0.920478	-2.49468	Yes	Yes	yes
677809_at	677809	SNORA24	0.00289	0.000154	-4.18402	0.719439	-2.51065	Yes	Yes	yes
440270_at	440270	GOLGA8B	0.00329	0.000186	-4.12191	0.540672	-2.52117	Yes	Yes	yes
26785_at	26785	SNORD63	0.00318	0.000177	-4.1376	0.585728	-2.52792	Yes	Yes	yes
677801_at	677801	SNORA14A	0.00168	7.2e-05	-4.43103	1.4397	-2.5479	Yes	Yes	yes
677800_at	677800	SNORA12	0.00184	8.23e-05	-4.38784	1.31274	-2.55496	Yes	Yes	yes
116828_at	116828	N4BP2L2-IT2	2.5e-05	2.55e-07	-6.20151	6.84451	-2.56296	Yes	Yes	yes
692227_at	692227	SNORD104	0.00112	4.23e-05	-4.60224	1.94662	-2.56318	Yes	Yes	yes
101928784_at	101928784	RORA-AS1	6.77e-07	1.14e-09	-7.9027	12.037	-2.56381	Yes	Yes	yes
173_at	173	AFM	0.00198	9.15e-05	-4.35375	1.21284	-2.56624	Yes	Yes	yes
4489_at	4489	MT1A	0.000837	2.88e-05	-4.72475	2.31267	-2.62974	Yes	Yes	yes
677805_at	677805	SNORA18	0.00297	0.000161	-4.17022	0.679635	-2.64038	Yes	Yes	yes
406991_at	406991	MIR21	1.6e-05	1.37e-07	-6.39338	7.43828	-2.6419	Yes	Yes	yes
26770_at	26770	SNORD79	4.83e-06	2.59e-08	-6.91384	9.04226	-2.64192	Yes	Yes	yes
101926962_at	101926962	ADGRF5-AS1	6.64e-06	4.14e-08	-6.7667	8.59016	-2.64233	Yes	Yes	yes
25826_at	25826	SNORD82	9.4e-05	1.56e-06	-5.63882	5.10299	-2.65138	Yes	Yes	yes
85391_at	85391	SNORD14E	0.000319	7.95e-06	-5.13119	3.54304	-2.65514	Yes	Yes	yes
100131564_at	100131564	CCDC18-AS1	1.89e-05	1.75e-07	-6.31786	7.20467	-2.66596	Yes	Yes	yes
26789_at	26789	SNORD59A	0.00241	0.000118	-4.27177	0.973662	-2.67739	Yes	Yes	yes
692072_at	692072	SNORD5	0.00636	0.000457	-3.82154	-0.308545	-2.68059	Yes	Yes	yes
654319_at	654319	SNORA5A	7.46e-05	1.15e-06	-5.73414	5.39758	-2.68797	Yes	Yes	yes
100775107_at	100775107	RBM5-AS1	8.4e-07	1.48e-09	-7.81909	11.7874	-2.69657	Yes	Yes	yes
692108_at	692108	SNORD67	0.000442	1.24e-05	-4.99245	3.12066	-2.70745	Yes	Yes	yes
101929529_at	101929529	GSTCD-AS1	4.23e-05	5.42e-07	-5.96707	6.11847	-2.72512	Yes	Yes	yes
245972_at	245972	ATP6V0D2	0.000353	9.23e-06	-5.08446	3.40054	-2.73454	Yes	Yes	yes
9297_at	9297	SNORD29	0.000353	9.21e-06	-5.08513	3.40258	-2.73523	Yes	Yes	yes
100996266_at	100996266	COMETT	0.000579	1.75e-05	-4.88348	2.79053	-2.7574	Yes	Yes	yes
100874241_at	100874241	STARD13-AS	3.65e-05	4.33e-07	-6.03706	6.33524	-2.7794	Yes	Yes	yes
619568_at	619568	SNORA4	2.62e-06	9.83e-09	-7.21749	9.97075	-2.79627	Yes	Yes	yes
6690_at	6690	SPINK1	0.00347	0.000198	-4.10077	0.480065	-2.83116	Yes	Yes	yes
677845_at	677845	SNORA79	4.72e-05	6.39e-07	-5.9163	5.96126	-2.83682	Yes	Yes	yes
677810_at	677810	SNORA26	1.28e-05	1.02e-07	-6.48656	7.72629	-2.87383	Yes	Yes	yes
213_at	213	ALB	0.000737	2.43e-05	-4.77853	2.47415	-2.93089	Yes	Yes	yes
693197_at	693197	MIR612	0.000583	1.76e-05	-4.88083	2.78253	-3.00837	Yes	Yes	yes
9383_at	9383	TSIX	0.00938	0.000772	-3.64271	-0.800555	-3.27444	Yes	Yes	yes
677847_at	677847	SNORA81	1.29e-08	3.53e-12	-9.82366	17.5342	-3.7668	Yes	Yes	yes
7503_at	7503	XIST	0.00858	0.000685	-3.68416	-0.687495	-3.9533	Yes	Yes	yes
