# Supplementary material for: Bioinformatic identification of COLEC12 as a diagnostic biomarker and risk factor in pediatric FSGS
Source: Front Pediatr. 2025 Apr 1;13:1539475. doi: 10.3389/fped.2025.1539475 (PMC11998918; doi:10.3389/fped.2025.1539475)
Supplement: Supplementary file 2 [file Table2.xlsx]

## Sheet: Annotation
MyList	Gene ID	Type	Tax ID	Homologene Gene ID	Homologene Gene Tax ID	GO:0030185 nitric oxide transport	GO:0045765 regulation of angiogenesis	GO:0002828 regulation of type 2 immune re	GO:0006954 inflammatory response	GO:0070820 tertiary granule	GO:0035239 tube morphogenesis	GO:0031347 regulation of defense response	GO:0008015 blood circulation	GO:0034765 regulation of monoatomic ion t	GO:0031012 extracellular matrix	GO:0030425 dendrite	GO:0009725 response to hormone
FCER1G	2207	symbol	H. sapiens	2207	H. sapiens	0	0	1	1	1	0	0	0	0	0	0	0
EIF1AY	9086	symbol	H. sapiens	9086	H. sapiens	0	0	0	0	0	0	0	0	0	0	0	0
SOX18	54345	symbol	H. sapiens	54345	H. sapiens	0	0	0	0	0	1	0	0	0	0	0	0
HBA2	3040	symbol	H. sapiens	3040	H. sapiens	1	0	0	0	0	0	0	0	0	0	0	0
RPS4Y1	6192	symbol	H. sapiens	6192	H. sapiens	0	0	0	0	0	0	0	0	0	0	0	0
COLEC12	81035	symbol	H. sapiens	81035	H. sapiens	1	0	1	0	1	0	1	0	0	1	0	0
ECM1	1893	symbol	H. sapiens	1893	H. sapiens	0	1	1	1	0	1	0	0	0	1	0	0
HBA1	3039	symbol	H. sapiens	3039	H. sapiens	1	0	0	0	0	0	0	0	0	0	0	0
HBB	3043	symbol	H. sapiens	3043	H. sapiens	1	0	1	0	1	0	0	1	0	0	0	0
ARHGEF15	22899	symbol	H. sapiens	22899	H. sapiens	0	0	0	0	0	1	0	0	0	0	1	0
LRRC32	2615	symbol	H. sapiens	2615	H. sapiens	0	0	1	0	0	0	0	0	0	1	0	0
FSCN1	6624	symbol	H. sapiens	6624	H. sapiens	0	0	0	0	0	0	0	0	0	0	0	0
HLX	3142	symbol	H. sapiens	3142	H. sapiens	0	1	1	0	0	1	0	0	0	0	0	0
CYBB	1536	symbol	H. sapiens	1536	H. sapiens	1	1	1	1	1	0	0	0	1	0	1	1
ADGRE5	976	symbol	H. sapiens	976	H. sapiens	0	0	0	1	0	0	0	0	0	0	0	0
APLNR	187	symbol	H. sapiens	187	H. sapiens	0	1	0	0	0	1	0	0	1	0	0	0
BCL6B	255877	symbol	H. sapiens	255877	H. sapiens	0	0	0	0	0	0	0	0	0	0	0	0
NRGN	4900	symbol	H. sapiens	4900	H. sapiens	0	0	0	0	0	0	0	0	0	0	1	0
OR51E2	81285	symbol	H. sapiens	81285	H. sapiens	0	0	1	0	0	0	0	1	0	0	0	1
GPR4	2828	symbol	H. sapiens	2828	H. sapiens	0	1	0	0	0	1	1	1	0	0	0	0
LYZ	4069	symbol	H. sapiens	4069	H. sapiens	0	0	0	1	1	0	0	0	0	0	0	0
GATA3	2625	symbol	H. sapiens	2625	H. sapiens	0	1	1	1	0	1	1	0	0	0	0	1
GEM	2669	symbol	H. sapiens	2669	H. sapiens	0	0	0	0	0	0	0	0	1	0	0	0
JCAD	57608	symbol	H. sapiens	57608	H. sapiens	0	1	0	0	0	0	0	0	0	0	0	0
FAM167B	84734	symbol	H. sapiens	84734	H. sapiens	0	0	0	0	0	0	0	0	0	0	0	0
PTGIS	5740	symbol	H. sapiens	5740	H. sapiens	1	1	1	0	0	0	1	0	0	0	0	0
TYROBP	7305	symbol	H. sapiens	7305	H. sapiens	1	0	1	1	0	0	1	1	0	0	0	0

## Sheet: Enrichment
GroupID	Category	Term	Description	LogP	Log(q-value)	InTerm_InList	Genes	Symbols
1_Summary	GO Biological Processes	GO:0030185	nitric oxide transport	-8.19544	-3.84095	3/5	3039,3040,3043,1536,5740,81035,7305	HBA1,HBA2,HBB,CYBB,PTGIS,COLEC12,TYROBP
2_Summary	GO Biological Processes	GO:0045765	regulation of angiogenesis	-6.25791	-3.00637	6/349	187,1536,1893,2828,5740,57608,2625,3142	APLNR,CYBB,ECM1,GPR4,PTGIS,JCAD,GATA3,HLX
3_Summary	GO Biological Processes	GO:0002828	regulation of type 2 immune response	-5.46582	-2.41236	3/33	1893,2625,3142,2207,7305,81035,2615,3043,1536,81285,5740	ECM1,GATA3,HLX,FCER1G,TYROBP,COLEC12,LRRC32,HBB,CYBB,OR51E2,PTGIS
4_Summary	GO Biological Processes	GO:0006954	inflammatory response	-5.1591	-2.16634	6/541	976,1536,1893,2625,4069,7305,2207	ADGRE5,CYBB,ECM1,GATA3,LYZ,TYROBP,FCER1G
6_Summary	GO Biological Processes	GO:0035239	tube morphogenesis	-4.63326	-1.75588	6/670	187,1893,2625,2828,3142,54345,22899	APLNR,ECM1,GATA3,GPR4,HLX,SOX18,ARHGEF15
7_Summary	GO Biological Processes	GO:0031347	regulation of defense response	-3.27515	-0.746733	5/767	2625,2828,5740,7305,81035	GATA3,GPR4,PTGIS,TYROBP,COLEC12
8_Summary	GO Biological Processes	GO:0008015	blood circulation	-2.26374	0	3/403	2828,3043,81285,7305	GPR4,HBB,OR51E2,TYROBP
9_Summary	GO Biological Processes	GO:0034765	regulation of monoatomic ion transmembrane transport	-2.06017	0	3/478	187,1536,2669	APLNR,CYBB,GEM
5_Summary	GO Cellular Components	GO:0070820	tertiary granule	-4.87364	-1.95051	4/164	1536,2207,3043,4069,81035	CYBB,FCER1G,HBB,LYZ,COLEC12
1_Member	GO Biological Processes	GO:0030185	nitric oxide transport	-8.19544	-3.84095	3/5	3039,3040,3043	HBA1,HBA2,HBB
1_Member	GO Biological Processes	GO:0042743	hydrogen peroxide metabolic process	-7.38855	-3.33508	4/39	1536,3039,3040,3043	CYBB,HBA1,HBA2,HBB
1_Member	GO Biological Processes	GO:0015670	carbon dioxide transport	-6.63667	-3.23642	3/14	3039,3040,3043	HBA1,HBA2,HBB
1_Member	GO Biological Processes	GO:0015671	oxygen transport	-6.4501	-3.09561	3/16	3039,3040,3043	HBA1,HBA2,HBB
1_Member	GO Biological Processes	GO:0015669	gas transport	-6.01233	-2.83392	3/22	3039,3040,3043	HBA1,HBA2,HBB
1_Member	GO Biological Processes	GO:0019755	one-carbon compound transport	-5.78591	-2.66187	3/26	3039,3040,3043	HBA1,HBA2,HBB
1_Member	GO Biological Processes	GO:0042744	hydrogen peroxide catabolic process	-5.73502	-2.6358	3/27	3039,3040,3043	HBA1,HBA2,HBB
1_Member	GO Biological Processes	GO:0072593	reactive oxygen species metabolic process	-5.64172	-2.56598	4/105	1536,3039,3040,3043	CYBB,HBA1,HBA2,HBB
1_Member	GO Biological Processes	GO:0098869	cellular oxidant detoxification	-4.16195	-1.38724	3/89	3039,3040,3043	HBA1,HBA2,HBB
1_Member	GO Biological Processes	GO:1990748	cellular detoxification	-3.94843	-1.19599	3/105	3039,3040,3043	HBA1,HBA2,HBB
1_Member	GO Biological Processes	GO:0042542	response to hydrogen peroxide	-3.93622	-1.19451	3/106	3039,3040,3043	HBA1,HBA2,HBB
1_Member	GO Biological Processes	GO:0097237	cellular response to toxic substance	-3.84261	-1.13157	3/114	3039,3040,3043	HBA1,HBA2,HBB
1_Member	GO Biological Processes	GO:0098754	detoxification	-3.75556	-1.06873	3/122	3039,3040,3043	HBA1,HBA2,HBB
1_Member	GO Biological Processes	GO:0010942	positive regulation of cell death	-3.69621	-1.04929	5/621	3039,3040,3043,5740,7305	HBA1,HBA2,HBB,PTGIS,TYROBP
1_Member	GO Biological Processes	GO:0000302	response to reactive oxygen species	-3.31784	-0.762688	3/172	3039,3040,3043	HBA1,HBA2,HBB
1_Member	GO Biological Processes	GO:0009636	response to toxic substance	-3.00789	-0.526333	3/220	3039,3040,3043	HBA1,HBA2,HBB
1_Member	GO Biological Processes	GO:0010035	response to inorganic substance	-2.89191	-0.435044	4/540	1536,3039,3040,3043	CYBB,HBA1,HBA2,HBB
1_Member	GO Biological Processes	GO:0006979	response to oxidative stress	-2.38001	-0.0032419	3/366	3039,3040,3043	HBA1,HBA2,HBB
2_Member	GO Biological Processes	GO:0045765	regulation of angiogenesis	-6.25791	-3.00637	6/349	187,1536,1893,2828,5740,57608	APLNR,CYBB,ECM1,GPR4,PTGIS,JCAD
2_Member	GO Biological Processes	GO:0045766	positive regulation of angiogenesis	-6.22692	-3.00637	5/185	187,1536,1893,5740,57608	APLNR,CYBB,ECM1,PTGIS,JCAD
2_Member	GO Biological Processes	GO:1904018	positive regulation of vasculature development	-6.22692	-3.00637	5/185	187,1536,1893,5740,57608	APLNR,CYBB,ECM1,PTGIS,JCAD
2_Member	GO Biological Processes	GO:1901342	regulation of vasculature development	-6.21474	-3.00637	6/355	187,1536,1893,2828,5740,57608	APLNR,CYBB,ECM1,GPR4,PTGIS,JCAD
2_Member	GO Biological Processes	GO:0050678	regulation of epithelial cell proliferation	-4.5004	-1.66442	5/419	187,1893,2625,3142,57608	APLNR,ECM1,GATA3,HLX,JCAD
2_Member	GO Biological Processes	GO:0050679	positive regulation of epithelial cell proliferation	-4.33609	-1.52267	4/225	187,1893,3142,57608	APLNR,ECM1,HLX,JCAD
2_Member	GO Biological Processes	GO:0001938	positive regulation of endothelial cell proliferation	-3.83139	-1.13011	3/115	187,1893,57608	APLNR,ECM1,JCAD
2_Member	GO Biological Processes	GO:0001936	regulation of endothelial cell proliferation	-3.22573	-0.716338	3/185	187,1893,57608	APLNR,ECM1,JCAD
3_Member	GO Biological Processes	GO:0002828	regulation of type 2 immune response	-5.46582	-2.41236	3/33	1893,2625,3142	ECM1,GATA3,HLX
3_Member	GO Biological Processes	GO:0002292	T cell differentiation involved in immune response	-5.08353	-2.10924	3/44	2207,2625,3142	FCER1G,GATA3,HLX
3_Member	GO Biological Processes	GO:0002366	leukocyte activation involved in immune response	-4.56984	-1.70671	4/196	2207,2625,3142,7305	FCER1G,GATA3,HLX,TYROBP
3_Member	GO Biological Processes	GO:0002263	cell activation involved in immune response	-4.53554	-1.6862	4/200	2207,2625,3142,7305	FCER1G,GATA3,HLX,TYROBP
3_Member	GO Biological Processes	GO:0002286	T cell activation involved in immune response	-4.3331	-1.52267	3/78	2207,2625,3142	FCER1G,GATA3,HLX
3_Member	GO Biological Processes	GO:0002757	immune response-activating signaling pathway	-3.89265	-1.17163	4/293	2207,2625,7305,81035	FCER1G,GATA3,TYROBP,COLEC12
3_Member	GO Biological Processes	GO:0002764	immune response-regulating signaling pathway	-3.73558	-1.06233	4/322	2207,2625,7305,81035	FCER1G,GATA3,TYROBP,COLEC12
3_Member	GO Biological Processes	GO:0050778	positive regulation of immune response	-3.72233	-1.05957	5/613	2207,2625,3142,7305,81035	FCER1G,GATA3,HLX,TYROBP,COLEC12
3_Member	GO Biological Processes	GO:0002285	lymphocyte activation involved in immune response	-3.64503	-1.00654	3/133	2207,2625,3142	FCER1G,GATA3,HLX
3_Member	GO Biological Processes	GO:0050865	regulation of cell activation	-3.58913	-0.966568	5/655	2207,2615,2625,3142,7305	FCER1G,LRRC32,GATA3,HLX,TYROBP
3_Member	GO Biological Processes	GO:0002253	activation of immune response	-3.551	-0.937283	4/360	2207,2625,7305,81035	FCER1G,GATA3,TYROBP,COLEC12
3_Member	GO Biological Processes	GO:0001775	cell activation	-3.4422	-0.851136	5/705	2207,2625,3043,3142,7305	FCER1G,GATA3,HBB,HLX,TYROBP
3_Member	GO Biological Processes	GO:0002252	immune effector process	-3.42356	-0.839915	4/389	2207,2625,3142,7305	FCER1G,GATA3,HLX,TYROBP
3_Member	GO Biological Processes	GO:0002521	leukocyte differentiation	-3.35347	-0.785545	4/406	2207,2625,3142,7305	FCER1G,GATA3,HLX,TYROBP
3_Member	GO Biological Processes	GO:0051250	negative regulation of lymphocyte activation	-3.34765	-0.785545	3/168	2615,3142,7305	LRRC32,HLX,TYROBP
3_Member	GO Biological Processes	GO:0030217	T cell differentiation	-3.3105	-0.762189	3/173	2207,2625,3142	FCER1G,GATA3,HLX
3_Member	GO Biological Processes	GO:0002460	adaptive immune response based on somatic recombination of immune receptors built from immunoglobulin superfamily domains	-3.28158	-0.746733	3/177	2207,2625,3142	FCER1G,GATA3,HLX
3_Member	GO Biological Processes	GO:1902107	positive regulation of leukocyte differentiation	-3.23257	-0.716931	3/184	2625,3142,7305	GATA3,HLX,TYROBP
3_Member	GO Biological Processes	GO:1903708	positive regulation of hemopoiesis	-3.23257	-0.716931	3/184	2625,3142,7305	GATA3,HLX,TYROBP
3_Member	GO Biological Processes	GO:0002695	negative regulation of leukocyte activation	-3.11499	-0.617829	3/202	2615,3142,7305	LRRC32,HLX,TYROBP
3_Member	GO Biological Processes	GO:0001819	positive regulation of cytokine production	-3.05124	-0.560071	4/489	1536,2207,2625,7305	CYBB,FCER1G,GATA3,TYROBP
3_Member	GO Biological Processes	GO:0051249	regulation of lymphocyte activation	-3.00576	-0.526333	4/503	2615,2625,3142,7305	LRRC32,GATA3,HLX,TYROBP
3_Member	GO Biological Processes	GO:0050866	negative regulation of cell activation	-2.97977	-0.511771	3/225	2615,3142,7305	LRRC32,HLX,TYROBP
3_Member	GO Biological Processes	GO:0002429	immune response-activating cell surface receptor signaling pathway	-2.9523	-0.489904	3/230	2207,2625,7305	FCER1G,GATA3,TYROBP
3_Member	GO Biological Processes	GO:0002768	immune response-regulating cell surface receptor signaling pathway	-2.80924	-0.363229	3/258	2207,2625,7305	FCER1G,GATA3,TYROBP
3_Member	GO Biological Processes	GO:0045321	leukocyte activation	-2.76713	-0.336501	4/584	2207,2625,3142,7305	FCER1G,GATA3,HLX,TYROBP
3_Member	GO Biological Processes	GO:0002699	positive regulation of immune effector process	-2.76671	-0.336501	3/267	2625,3142,7305	GATA3,HLX,TYROBP
3_Member	GO Biological Processes	GO:0002694	regulation of leukocyte activation	-2.72958	-0.304504	4/598	2615,2625,3142,7305	LRRC32,GATA3,HLX,TYROBP
3_Member	GO Biological Processes	GO:0030098	lymphocyte differentiation	-2.7079	-0.287907	3/280	2207,2625,3142	FCER1G,GATA3,HLX
3_Member	GO Biological Processes	GO:0042110	T cell activation	-2.60658	-0.196567	3/304	2207,2625,3142	FCER1G,GATA3,HLX
3_Member	GO Biological Processes	GO:0030097	hemopoiesis	-2.5766	-0.171495	4/659	2207,2625,3142,7305	FCER1G,GATA3,HLX,TYROBP
3_Member	GO Biological Processes	GO:1902105	regulation of leukocyte differentiation	-2.54749	-0.152041	3/319	2625,3142,7305	GATA3,HLX,TYROBP
3_Member	GO Biological Processes	GO:1903131	mononuclear cell differentiation	-2.52846	-0.137751	3/324	2207,2625,3142	FCER1G,GATA3,HLX
3_Member	GO Biological Processes	GO:0051251	positive regulation of lymphocyte activation	-2.51718	-0.131174	3/327	2625,3142,7305	GATA3,HLX,TYROBP
3_Member	GO Biological Processes	GO:0045087	innate immune response	-2.38584	-0.00447393	4/745	1536,2207,2625,81035	CYBB,FCER1G,GATA3,COLEC12
3_Member	GO Biological Processes	GO:0001818	negative regulation of cytokine production	-2.36357	0	3/371	2615,2625,7305	LRRC32,GATA3,TYROBP
3_Member	GO Biological Processes	GO:0002696	positive regulation of leukocyte activation	-2.34416	0	3/377	2625,3142,7305	GATA3,HLX,TYROBP
3_Member	GO Biological Processes	GO:0050863	regulation of T cell activation	-2.34416	0	3/377	2615,2625,3142	LRRC32,GATA3,HLX
3_Member	GO Biological Processes	GO:1903037	regulation of leukocyte cell-cell adhesion	-2.34096	0	3/378	2615,2625,3142	LRRC32,GATA3,HLX
3_Member	GO Biological Processes	GO:0002697	regulation of immune effector process	-2.32193	0	3/384	2625,3142,7305	GATA3,HLX,TYROBP
3_Member	GO Biological Processes	GO:0050867	positive regulation of cell activation	-2.29093	0	3/394	2625,3142,7305	GATA3,HLX,TYROBP
3_Member	GO Biological Processes	GO:0040007	growth	-2.24893	0	3/408	1893,2625,3142	ECM1,GATA3,HLX
3_Member	GO Biological Processes	GO:0048589	developmental growth	-2.24893	0	3/408	1893,2625,3142	ECM1,GATA3,HLX
3_Member	GO Biological Processes	GO:1903706	regulation of hemopoiesis	-2.22851	0	3/415	2625,3142,7305	GATA3,HLX,TYROBP
3_Member	GO Biological Processes	GO:0010720	positive regulation of cell development	-2.18046	0	3/432	2625,3142,7305	GATA3,HLX,TYROBP
3_Member	GO Biological Processes	GO:0046649	lymphocyte activation	-2.09538	0	3/464	2207,2625,3142	FCER1G,GATA3,HLX
3_Member	GO Biological Processes	GO:0002683	negative regulation of immune system process	-2.03813	0	3/487	2615,3142,7305	LRRC32,HLX,TYROBP
3_Member	GO Biological Processes	GO:0022407	regulation of cell-cell adhesion	-2.02848	0	3/491	2615,2625,3142	LRRC32,GATA3,HLX
3_Member	GO Biological Processes	GO:0002250	adaptive immune response	-1.83191	0	3/581	2207,2625,3142	FCER1G,GATA3,HLX
3_Member	GO Biological Processes	GO:0008283	cell population proliferation	-1.62088	0	3/699	2625,3142,81285	GATA3,HLX,OR51E2
3_Member	GO Biological Processes	GO:0071345	cellular response to cytokine stimulus	-1.58919	0	3/719	2207,2625,5740	FCER1G,GATA3,PTGIS
3_Member	GO Biological Processes	GO:0008285	negative regulation of cell population proliferation	-1.4887	0	3/787	2615,2625,7305	LRRC32,GATA3,TYROBP
4_Member	GO Biological Processes	GO:0006954	inflammatory response	-5.1591	-2.16634	6/541	976,1536,1893,2625,4069,7305	ADGRE5,CYBB,ECM1,GATA3,LYZ,TYROBP
5_Member	GO Biological Processes	GO:0042742	defense response to bacterium	-2.64772	-0.232749	3/294	2207,4069,81035	FCER1G,LYZ,COLEC12
5_Member	GO Biological Processes	GO:0009617	response to bacterium	-1.62572	0	3/696	2207,4069,81035	FCER1G,LYZ,COLEC12
6_Member	GO Biological Processes	GO:0035239	tube morphogenesis	-4.63326	-1.75588	6/670	187,1893,2625,2828,3142,54345	APLNR,ECM1,GATA3,GPR4,HLX,SOX18
6_Member	GO Biological Processes	GO:0001944	vasculature development	-4.03279	-1.26936	5/526	187,1893,2828,22899,54345	APLNR,ECM1,GPR4,ARHGEF15,SOX18
6_Member	GO Biological Processes	GO:0048562	embryonic organ morphogenesis	-3.89836	-1.17163	4/292	187,2625,3142,54345	APLNR,GATA3,HLX,SOX18
6_Member	GO Biological Processes	GO:0001525	angiogenesis	-3.71509	-1.05957	4/326	187,1893,2828,54345	APLNR,ECM1,GPR4,SOX18
6_Member	GO Biological Processes	GO:0048514	blood vessel morphogenesis	-3.29032	-0.748743	4/422	187,1893,2828,54345	APLNR,ECM1,GPR4,SOX18
6_Member	GO Biological Processes	GO:0048568	embryonic organ development	-3.18576	-0.682521	4/450	187,2625,3142,54345	APLNR,GATA3,HLX,SOX18
6_Member	GO Biological Processes	GO:0001568	blood vessel development	-2.9962	-0.52252	4/506	187,1893,2828,54345	APLNR,ECM1,GPR4,SOX18
6_Member	GO Biological Processes	GO:0003007	heart morphogenesis	-2.80924	-0.363229	3/258	187,2625,54345	APLNR,GATA3,SOX18
6_Member	GO Biological Processes	GO:0048598	embryonic morphogenesis	-2.7753	-0.336501	4/581	187,2625,3142,54345	APLNR,GATA3,HLX,SOX18
6_Member	GO Biological Processes	GO:0060562	epithelial tube morphogenesis	-2.57076	-0.170513	3/313	187,2625,54345	APLNR,GATA3,SOX18
6_Member	GO Biological Processes	GO:0002009	morphogenesis of an epithelium	-2.12914	0	3/451	187,2625,54345	APLNR,GATA3,SOX18
6_Member	GO Biological Processes	GO:0007507	heart development	-1.87042	0	3/562	187,2625,54345	APLNR,GATA3,SOX18
6_Member	GO Biological Processes	GO:0048729	tissue morphogenesis	-1.86219	0	3/566	187,2625,54345	APLNR,GATA3,SOX18
6_Member	GO Biological Processes	GO:0030855	epithelial cell differentiation	-1.76641	0	3/615	2625,2828,54345	GATA3,GPR4,SOX18
7_Member	GO Biological Processes	GO:0031347	regulation of defense response	-3.27515	-0.746733	5/767	2625,2828,5740,7305,81035	GATA3,GPR4,PTGIS,TYROBP,COLEC12
7_Member	GO Biological Processes	GO:0031349	positive regulation of defense response	-2.30014	0	3/391	2828,7305,81035	GPR4,TYROBP,COLEC12
7_Member	GO Biological Processes	GO:0050727	regulation of inflammatory response	-2.2314	0	3/414	2625,2828,5740	GATA3,GPR4,PTGIS
7_Member	GO Biological Processes	GO:0032103	positive regulation of response to external stimulus	-1.93432	0	3/532	2828,7305,81035	GPR4,TYROBP,COLEC12
8_Member	GO Biological Processes	GO:0008015	blood circulation	-2.26374	0	3/403	2828,3043,81285	GPR4,HBB,OR51E2
8_Member	GO Biological Processes	GO:0009611	response to wounding	-2.15045	0	3/443	2828,3043,7305	GPR4,HBB,TYROBP
8_Member	GO Biological Processes	GO:0003013	circulatory system process	-2.01891	0	3/495	2828,3043,81285	GPR4,HBB,OR51E2
9_Member	GO Biological Processes	GO:0034765	regulation of monoatomic ion transmembrane transport	-2.06017	0	3/478	187,1536,2669	APLNR,CYBB,GEM
9_Member	GO Biological Processes	GO:0043269	regulation of monoatomic ion transport	-1.79671	0	3/599	187,1536,2669	APLNR,CYBB,GEM
9_Member	GO Biological Processes	GO:0034762	regulation of transmembrane transport	-1.75898	0	3/619	187,1536,2669	APLNR,CYBB,GEM
12_Summary	GO Biological Processes	GO:0009725	response to hormone	-1.49291	0	3/784	1536,2625,81285	CYBB,GATA3,OR51E2
12_Member	GO Biological Processes	GO:0009725	response to hormone	-1.49291	0	3/784	1536,2625,81285	CYBB,GATA3,OR51E2
1_Member	GO Cellular Components	GO:0031838	haptoglobin-hemoglobin complex	-6.97951	-3.27849	3/11	3039,3040,3043	HBA1,HBA2,HBB
1_Member	GO Cellular Components	GO:0005833	hemoglobin complex	-6.85483	-3.27849	3/12	3039,3040,3043	HBA1,HBA2,HBB
1_Member	GO Cellular Components	GO:0071682	endocytic vesicle lumen	-5.95189	-2.80151	3/23	3039,3040,3043	HBA1,HBA2,HBB
1_Member	GO Cellular Components	GO:0030139	endocytic vesicle	-4.89291	-1.95339	5/347	1536,3039,3040,3043,81035	CYBB,HBA1,HBA2,HBB,COLEC12
1_Member	GO Cellular Components	GO:0072562	blood microparticle	-3.54359	-0.937283	3/144	3039,3040,3043	HBA1,HBA2,HBB
4_Member	GO Cellular Components	GO:0030667	secretory granule membrane	-3.75112	-1.06873	4/319	976,1536,2207,7305	ADGRE5,CYBB,FCER1G,TYROBP
5_Member	GO Cellular Components	GO:0070820	tertiary granule	-4.87364	-1.95051	4/164	1536,2207,3043,4069	CYBB,FCER1G,HBB,LYZ
10_Summary	GO Cellular Components	GO:0031012	extracellular matrix	-1.88498	0	3/555	1893,2615,81035	ECM1,LRRC32,COLEC12
10_Member	GO Cellular Components	GO:0031012	extracellular matrix	-1.88498	0	3/555	1893,2615,81035	ECM1,LRRC32,COLEC12
10_Member	GO Cellular Components	GO:0030312	external encapsulating structure	-1.88289	0	3/556	1893,2615,81035	ECM1,LRRC32,COLEC12
11_Summary	GO Cellular Components	GO:0030425	dendrite	-1.78524	0	3/605	1536,4900,22899	CYBB,NRGN,ARHGEF15
11_Member	GO Cellular Components	GO:0030425	dendrite	-1.78524	0	3/605	1536,4900,22899	CYBB,NRGN,ARHGEF15
11_Member	GO Cellular Components	GO:0097447	dendritic tree	-1.78144	0	3/607	1536,4900,22899	CYBB,NRGN,ARHGEF15
1_Member	GO Molecular Functions	GO:0031720	haptoglobin binding	-7.11756	-3.27849	3/10	3039,3040,3043	HBA1,HBA2,HBB
1_Member	GO Molecular Functions	GO:0020037	heme binding	-6.87487	-3.27849	5/137	1536,3039,3040,3043,5740	CYBB,HBA1,HBA2,HBB,PTGIS
1_Member	GO Molecular Functions	GO:0046906	tetrapyrrole binding	-6.72233	-3.23642	5/147	1536,3039,3040,3043,5740	CYBB,HBA1,HBA2,HBB,PTGIS
1_Member	GO Molecular Functions	GO:0005344	oxygen carrier activity	-6.63667	-3.23642	3/14	3039,3040,3043	HBA1,HBA2,HBB
1_Member	GO Molecular Functions	GO:0019825	oxygen binding	-5.24335	-2.23128	3/39	3039,3040,3043	HBA1,HBA2,HBB
1_Member	GO Molecular Functions	GO:0004601	peroxidase activity	-4.78951	-1.88218	3/55	3039,3040,3043	HBA1,HBA2,HBB
1_Member	GO Molecular Functions	GO:0016684	oxidoreductase activity, acting on peroxide as acceptor	-4.74264	-1.85054	3/57	3039,3040,3043	HBA1,HBA2,HBB
1_Member	GO Molecular Functions	GO:0016209	antioxidant activity	-4.26814	-1.46995	3/82	3039,3040,3043	HBA1,HBA2,HBB
1_Member	GO Molecular Functions	GO:0140104	molecular carrier activity	-4.17659	-1.3903	3/88	3039,3040,3043	HBA1,HBA2,HBB
1_Member	GO Molecular Functions	GO:0043177	organic acid binding	-3.58867	-0.966568	3/139	3039,3040,3043	HBA1,HBA2,HBB
1_Member	GO Molecular Functions	GO:0005506	iron ion binding	-3.47473	-0.876113	3/152	3039,3040,5740	HBA1,HBA2,PTGIS
1_Member	GO Molecular Functions	GO:0016491	oxidoreductase activity	-3.37568	-0.799343	5/729	1536,3039,3040,3043,5740	CYBB,HBA1,HBA2,HBB,PTGIS
1_Member	KEGG Pathway	hsa05143	African trypanosomiasis	-5.31331	-2.28104	3/37	3039,3040,3043	HBA1,HBA2,HBB
1_Member	KEGG Pathway	hsa05144	Malaria	-4.91484	-1.95829	3/50	3039,3040,3043	HBA1,HBA2,HBB
